# Supplementary material for: Phylogeography and resistome of pneumococcal meningitis in West Africa before and after vaccine introduction
Source: Microb Genom. 2021 Jul 30;7(7):000506. doi: 10.1099/mgen.0.000506 (PMC8477402; doi:10.1099/mgen.0.000506)
Supplement: Supplementary material 1 [file mgen-7-0506-s001.xlsx]

## Sheet: Sheet3
ID	SangerId	Accession	InSilicoSt	InSilicoSerotype	ColYear	Era	Vaccine_status	Country	SubRegion	Source	CTX	C	MEM	VA	SXT	RD	TE	OX	DA	E	PBP_Code_1A_2B_2X_	Penicillin_predict	cat1_choloramphenicol	ermB1_erythromycin	mef1_erythromycin	folA_folP_cotrimoxazole	tet_tetracycline	Any_resistance	serotype_summarised
11940_1#10	2245STDY5605563	ERS355803	618	1	2011	post-PCV	PCV13	The Gambia	Western	Venous Blood	S	S	S	S	R	S	S	S	S	S	2_0_0	S	neg	neg	neg	S	neg	No	1
11658_1#42	2245STDY5605562	ERS355802	618	1	2011	post-PCV	PCV13	The Gambia	Western	Venous Blood	S	S	S	S	S	S	S	S	S	S	2_0_0	S	neg	neg	neg	S	tetM1	yes	1
11658_1#40	2245STDY5605560	ERS355800	618	1	2011	post-PCV	PCV13	The Gambia	Western	Cerebrospinal fluid	S	S	S	S	S	S	S	S	S	S	2_0_0	S	neg	neg	neg	S	neg	No	1
11658_1#32	2245STDY5605547	ERS355787	3081	1	2011	post-PCV	PCV13	The Gambia	Western	Venous Blood	S	S	S	R	R	R	S	S	S	S	2_44_0	S	neg	neg	neg	S	neg	No	1
11791_1#40	2245STDY5605602	ERS355842	303	1	2010	post-PCV	PCV13	The Gambia	Western	Venous Blood	S	S	S	S	R	S	R	S	S	S	2_44_0	S	neg	neg	neg	R	tetM1	yes	1
11658_1#48	2245STDY5605569	ERS355809	618	1	2010	post-PCV	PCV13	The Gambia	Western	Pleural Aspirate	S	R	S	S	I	R	R	S	S	S	2_0_0	S	neg	neg	neg	S	neg	No	1
11658_1#46	2245STDY5605566	ERS355806	618	1	2010	post-PCV	PCV13	The Gambia	Western	Venous Blood	S	S	S	S	I	S	R	S	S	S	2_0_0	S	neg	neg	neg	S	tetM1	yes	1
10395_5#30	2245STDY5524719	ERS242914	3081	1	2010	post-PCV	PCV13	The Gambia	Western	Lung Aspirate	S	S	S	S	R	S	S	S	S	S	2_44_gps1	S	neg	neg	neg	S	neg	No	1
11658_1#38	2245STDY5605557	ERS355797	618	1	2010	post-PCV	PCV13	The Gambia	Western	Venous Blood	S	R	S	S	I	S	R	S	S	S	2_0_0	S	neg	neg	neg	S	neg	No	1
11658_1#35	2245STDY5605554	ERS355794	618	1	2010	post-PCV	PCV13	The Gambia	Western	Lung Aspirate	S	S	S	S	S	S	S	S	S	S	2_0_0	S	neg	neg	neg	S	neg	No	1
21523_1#33	2245STDY6592454	ERS1813502	3404	5	2010	post-PCV	PCV13	The Gambia	Western	Blood	S	S	S	S	R	S	S	S	S	S	23_0_2	S	neg	neg	neg	R	neg	yes	5
14520_6#52	2245STDY5883889	ERS525089	3339	5	2010	post-PCV	PCV13	The Gambia	Western	Venous Blood	S	S	S	S	R	S	S	S	S	S	23_44_gps6	S	neg	neg	neg	R	neg	yes	5
20402_4#72	2245STDY6443503	ERS1222305	3404	5	2010	post-PCV	PCV13	The Gambia	Western	Pleural Aspirate	S	S	S	S	R	S	S	S	S	S	23_0_2	S	neg	neg	neg	R	neg	yes	5
20402_4#115	2245STDY6443551	ERS1222352	3404	5	2010	post-PCV	PCV13	The Gambia	Western	Venous Blood	S	S	S	S	R	S	S	S	S	S	23_0_2	S	neg	neg	neg	R	neg	yes	5
15531_4#54	2245STDY6019798	ERS627031	3339	5	2010	post-PCV	PCV13	The Gambia	Western	Lung Aspirate	S	S	S	S	R	S	R	R	S	S	23_44_gps6	S	neg	neg	neg	R	tetM1	yes	5
10395_5#12	2245STDY5524701	ERS242896	3404	5	2010	post-PCV	PCV13	The Gambia	Western	Venous Blood	S	S	S	S	R	S	S	R	S	S	23_0_2	S	neg	neg	neg	R	neg	yes	5
10395_5#3	2245STDY5524692	ERS242887	289	5	2010	post-PCV	PCV13	The Gambia	Western	Pleural Aspirate	S	S	S	R	R	S	S	S	S	S	23_0_2	S	neg	neg	neg	R	neg	yes	5

## Sheet: Sheet2
SubRegion	Western
Country	The Gambia
Count of ID	Column Labels
Row Labels	post-PCV	Grand Total
PCV13	17	17
PCV7	2	2
Grand Total	19	19
	0.904762

## Sheet: Sheet1
ID	SangerId	Accession	InSilicoSt	InSilicoSerotype	ColYear	Era	Vaccine_status	Country	SubRegion	Source	CTX	C	MEM	VA	SXT	RD	TE	OX	DA	E	PBP_Code_1A_2B_2X_	Penicillin_predict	cat1_choloramphenicol	ermB1_erythromycin	mef1_erythromycin	folA_folP_cotrimoxazole	tet_tetracycline	Any_resistance	serotype_summarised
11658_1#34	2245STDY5605553	ERS355793	618	1	2007	pre-PCV	PCV13	Togo	Central	Cerebrospinal fluid	S	S	S	S	R	S	R	S	S	S	2_0_0	S	neg	neg	neg	S	neg	No	1
11791_1#25	2245STDY5605546	ERS355786	6856	23F	2007	pre-PCV	PCV7	Togo	Central	Cerebrospinal fluid	S	S	S	S	I	S	R	S	S	S	37_4_2	S	neg	neg	neg	R	tetM1	yes	23F
20402_4#46	2245STDY6443477	ERS1222279	6856	23F	2007	pre-PCV	PCV7	Togo	Central	Cerebrospinal fluid	S	S	S	S	R	S	R	S	S	S	37_4_2	S	neg	neg	neg	R	tetM1	yes	23F
11658_1#50	2245STDY5605572	ERS355812	618	1	2008	pre-PCV	PCV13	Togo	Central	Cerebrospinal fluid	S	S	S	S	R	S	R	S	S	S	2_0_0	S	neg	neg	neg	S	neg	No	1
11658_1#45	2245STDY5605565	ERS355805	618	1	2009	pre-PCV	PCV13	Senegal	Western	CSF	S	S	S	S	I	S	S	S	S	S	2_0_0	S	neg	neg	neg	S	neg	No	1
11658_1#51	2245STDY5605574	ERS355814	618	1	2009	pre-PCV	PCV13	Senegal	Western	CSF	S	S	S	S	R	S	S	S	S	S	2_0_0	S	neg	neg	neg	S	neg	No	1
11658_1#52	2245STDY5605575	ERS355815	618	1	2009	pre-PCV	PCV13	Senegal	Western		S	S	S	S	I	S	S	S	S	S	2_0_0	S	neg	neg	neg	S	neg	No	1
14520_7#88	2245STDY5884021	ERS525235	3081	1	2009	pre-PCV	PCV13	Senegal	Western		S	S	S	S	R	S	S	S	S	S	2_44_0	S	neg	neg	neg	S	neg	No	1
10395_5#7	2245STDY5524696	ERS242891	303	1	2009	pre-PCV	PCV13	Togo	Central	Cerebrospinal fluid	S	S	S	S	I	S	R	S	S	S	2_44_0	S	neg	neg	neg	S	tetM1	yes	1
10395_5#9	2245STDY5524698	ERS242893	303	1	2009	pre-PCV	PCV13	Togo	Central	Cerebrospinal fluid	S	S	S	S	I	S	R	S	S	S	2_44_0	S	neg	neg	neg	S	tetM1	yes	1
11791_1#33	2245STDY5605581	ERS355821	618	1	2009	pre-PCV	PCV13	Togo	Central	Cerebrospinal fluid	S	S	S	S	I	S	R	S	S	S	2_0_0	S	neg	neg	neg	S	tetM1	yes	1
14520_6#81	2245STDY5883918	ERS525133	303	1	2009	pre-PCV	PCV13	Niger	Central	CSF	S	S	S	S	S	S	R	S	S	S	2_44_0	S	neg	neg	neg	R	tetM1	yes	1
10395_5#12	2245STDY5524701	ERS242896	3404	5	2010	post-PCV	PCV13	The Gambia	Western	Venous Blood	S	S	S	S	R	S	S	R	S	S	23_0_2	S	neg	neg	neg	R	neg	yes	5
10395_5#3	2245STDY5524692	ERS242887	289	5	2010	post-PCV	PCV13	The Gambia	Western	Pleural Aspirate	S	S	S	R	R	S	S	S	S	S	23_0_2	S	neg	neg	neg	R	neg	yes	5
10395_5#30	2245STDY5524719	ERS242914	3081	1	2010	post-PCV	PCV13	The Gambia	Western	Lung Aspirate	S	S	S	S	R	S	S	S	S	S	2_44_gps1	S	neg	neg	neg	S	neg	No	1
10395_5#31	2245STDY5524720	ERS242915	4194	19F	2010	post-PCV	PCV7	The Gambia	Western	Venous Blood	S	S	S	S	R	S	S	S	S	S	7_141_gps166	R	neg	neg	neg	R	tetM1	yes	19F
11658_1#35	2245STDY5605554	ERS355794	618	1	2010	post-PCV	PCV13	The Gambia	Western	Lung Aspirate	S	S	S	S	S	S	S	S	S	S	2_0_0	S	neg	neg	neg	S	neg	No	1
11658_1#38	2245STDY5605557	ERS355797	618	1	2010	post-PCV	PCV13	The Gambia	Western	Venous Blood	S	R	S	S	I	S	R	S	S	S	2_0_0	S	neg	neg	neg	S	neg	No	1
11658_1#46	2245STDY5605566	ERS355806	618	1	2010	post-PCV	PCV13	The Gambia	Western	Venous Blood	S	S	S	S	I	S	R	S	S	S	2_0_0	S	neg	neg	neg	S	tetM1	yes	1
11658_1#48	2245STDY5605569	ERS355809	618	1	2010	post-PCV	PCV13	The Gambia	Western	Pleural Aspirate	S	R	S	S	I	R	R	S	S	S	2_0_0	S	neg	neg	neg	S	neg	No	1
11791_1#40	2245STDY5605602	ERS355842	303	1	2010	post-PCV	PCV13	The Gambia	Western	Venous Blood	S	S	S	S	R	S	R	S	S	S	2_44_0	S	neg	neg	neg	R	tetM1	yes	1
15531_4#54	2245STDY6019798	ERS627031	3339	5	2010	post-PCV	PCV13	The Gambia	Western	Lung Aspirate	S	S	S	S	R	S	R	R	S	S	23_44_gps6	S	neg	neg	neg	R	tetM1	yes	5
20402_4#115	2245STDY6443551	ERS1222352	3404	5	2010	post-PCV	PCV13	The Gambia	Western	Venous Blood	S	S	S	S	R	S	S	S	S	S	23_0_2	S	neg	neg	neg	R	neg	yes	5
20402_4#72	2245STDY6443503	ERS1222305	3404	5	2010	post-PCV	PCV13	The Gambia	Western	Pleural Aspirate	S	S	S	S	R	S	S	S	S	S	23_0_2	S	neg	neg	neg	R	neg	yes	5
10395_5#11	2245STDY5524700	ERS242895	303	1	2010	pre-PCV	PCV13	Ivory Coast	Central	CSF	S	S	S	S	I	S	R	S	S	S	2_44_0	S	neg	neg	neg	S	tetM1	yes	1
10395_5#24	2245STDY5524713	ERS242908	6850	6B	2010	pre-PCV	PCV7	Ivory Coast	Central	CSF	S	S	S	S	R	R	R	S	S	S	2_4_NEW	Not available	neg	neg	neg	R	tetM1	yes	6E(6B)
14520_6#52	2245STDY5883889	ERS525089	3339	5	2010	post-PCV	PCV13	The Gambia	Western	Venous Blood	S	S	S	S	R	S	S	S	S	S	23_44_gps6	S	neg	neg	neg	R	neg	yes	5
21523_1#33	2245STDY6592454	ERS1813502	3404	5	2010	post-PCV	PCV13	The Gambia	Western	Blood	S	S	S	S	R	S	S	S	S	S	23_0_2	S	neg	neg	neg	R	neg	yes	5
11658_1#53	2245STDY5605576	ERS355816	618	1	2010	pre-PCV	PCV13	Benin	Central	Cerebrospinal fluid	S	S	S	R	R	S	R	S	S	S	2_0_0	S	neg	neg	neg	S	neg	No	1
10395_5#10	2245STDY5524699	ERS242894	915	14	2010	pre-PCV	PCV7	Senegal	Western	Cerebrospinal fluid	S	S	S	S	S	S	S	S	S	S	2_4_3	S	neg	neg	neg	S	neg	No	14
10395_5#18	2245STDY5524707	ERS242902	6851	6B	2010	pre-PCV	PCV7	Senegal	Western	Cerebrospinal fluid	S	S	S	S	I	I	S	S	S	S	0_4_0	S	neg	neg	neg	R	neg	yes	other
10395_5#23	2245STDY5524712	ERS242907	2818	24	2010	pre-PCV	NVT	Senegal	Western	Cerebrospinal fluid	S	S	S	S	S	S	I	S	S	S	37_0_187	S	neg	neg	neg	S	neg	No	24
10395_5#26	2245STDY5524715	ERS242910	2174	23F	2010	pre-PCV	PCV7	Senegal	Western	Cerebrospinal fluid	S	S	S	S	S	S	I	S	S	S	12_2_NEW	Not available	neg	neg	neg	S	tetM1	yes	23F
11658_1#37	2245STDY5605556	ERS355796	618	1	2010	pre-PCV	PCV13	Senegal	Western	Cerebrospinal fluid	S	S	S	S	S	S	I	R	S	S	2_0_0	S	neg	neg	neg	S	neg	No	1
11658_1#56	2245STDY5605580	ERS355820	618	1	2010	pre-PCV	PCV13	Senegal	Western	Cerebrospinal fluid	S	S	S	S	I	S	S	S	S	S	2_0_0	S	neg	neg	neg	S	neg	No	1
11658_1#58	2245STDY5605586	ERS355826	612	1	2010	pre-PCV	PCV13	Senegal	Western	Cerebrospinal fluid	S	S	S	S	S	S	R	S	S	S	2_44_0	S	neg	neg	neg	S	neg	No	1
11791_1#30	2245STDY5605558	ERS355798	618	1	2010	pre-PCV	PCV13	Senegal	Western	Cerebrospinal fluid	S	S	S	S	I	S	S	S	S	S	2_0_0	S	neg	neg	neg	S	neg	No	1
14520_6#64	2245STDY5883901	ERS525114	2174	23F	2010	pre-PCV	PCV7	Senegal	Western	CSF	S	S	S	S	S	S	R	S	S	S	12_2_104	S	neg	neg	neg	R	tetM1	yes	23F
14520_7#5	2245STDY5883938	ERS525146	3081	1	2010	pre-PCV	PCV13	Senegal	Western	CSF	S	S	S	S	R	S	S	S	S	S	2_44_0	S	neg	neg	neg	S	neg	No	1
14520_7#6	2245STDY5883939	ERS525148	3081	1	2010	pre-PCV	PCV13	Senegal	Western	CSF	S	S	S	S	S	S	S	S	S	S	2_44_0	S	neg	neg	neg	S	neg	No	1
14520_7#87	2245STDY5884020	ERS525234	6847	6B	2010	pre-PCV	PCV7	Senegal	Western	Cerebrospinal fluid	S	S	S	S	I	S	S	S	S	S	95_4_137	Not available	neg	neg	neg	R	tetM1	yes	6E(6B)
20402_4#102	2245STDY6443536	ERS1222337	915	14	2010	pre-PCV	PCV7	Senegal	Western	Cerebrospinal fluid	S	S	S	S	I	S	S	S	S	S	2_4_3	S	neg	neg	neg	S	neg	No	14
20402_4#45	2245STDY6443476	ERS1222278	2818	24	2010	pre-PCV	NVT	Senegal	Western	Cerebrospinal fluid	S	S	S	S	S	S	S	S	S	S	37_0_187	S	neg	neg	neg	S	neg	No	24
10395_5#27	2245STDY5524716	ERS242911	6848	6B	2010	pre-PCV	PCV7	Ghana	Central	CSF	S	S	S	S	R	S	S	R	S	S	2_68_gps163	R	neg	neg	neg	R	neg	yes	6E(6B)
11658_1#33	2245STDY5605552	ERS355792	618	1	2010	pre-PCV	PCV13	Ghana	Central	Cerebrospinal fluid	S	S	S	S	R	S	S	S	S	S	2_0_0	S	neg	neg	neg	S	tetM1	yes	1
14520_6#66	2245STDY5883903	ERS525118	10811	19F	2010	pre-PCV	PCV7	Ghana	Central	CSF	S	S	S	S	S	S	R	S	S	S	17_15_gps165	R	neg	neg	neg	S	tetM1	yes	19F
14520_7#7	2245STDY5883940	ERS525149	373	35B	2010	pre-PCV	NVT	Ghana	Central	CSF	S	S	S	S	S	S	R	S	S	R	7_1_242	R	neg	ermB1	neg	R	tetM1	yes	other
10395_5#13	2245STDY5524702	ERS242897	802	23F	2010	pre-PCV	PCV7	Togo	Central	Cerebrospinal fluid	S	S	S	S	I	S	R	S	S	S	37_4_2	S	neg	neg	neg	R	tetM1	yes	other
10395_5#15	2245STDY5524704	ERS242899	4194	19F	2010	pre-PCV	PCV7	Togo	Central	CSF	S	S	S	R	R	S	R	R	S	S	7_141_242	R	neg	neg	neg	R	tetM1	yes	19F
10395_5#25	2245STDY5524714	ERS242909	3804	11C	2010	pre-PCV	NVT	Togo	Central	Cerebrospinal fluid	S	S	S	S	R	S	S	S	S	S	1_0_187	S	neg	neg	neg	R	tetM1	yes	other
11791_1#27	2245STDY5605549	ERS355789	303	1	2010	pre-PCV	PCV13	Togo	Central	Cerebrospinal fluid	S	S	S	S	I	S	R	S	S	S	2_44_0	S	neg	neg	neg	S	tetM1	yes	1
10395_5#28	2245STDY5524717	ERS242912	2211	12F	2010	pre-PCV	NVT	Niger	Central	Cerebrospinal fluid	S	R	S	S	I	S	R	S	S	S	12_4_3	S	cat1	neg	neg	R	tetM1	yes	12F
10395_5#29	2245STDY5524718	ERS242913	6857	23F	2010	pre-PCV	PCV7	Niger	Central	Cerebrospinal fluid	S	S	S	S	R	S	R	S	S	S	12_2_104	S	neg	neg	neg	R	tetM1	yes	23F
14520_7#82	2245STDY5884015	ERS525229	3544	7F	2010	pre-PCV	PCV13	Niger	Central	Cerebrospinal fluid	S	S	S	S	R	S	S	S	S	S	2_0_2	S	neg	neg	neg	S	neg	No	7F
14520_7#89	2245STDY5884022	ERS525236	303	1	2010	pre-PCV	PCV13	Niger	Central	CSF	S	S	S	S	R	S	R	S	S	S	2_44_0	S	neg	neg	neg	R	tetM1	yes	1
15873_3#12	2245STDY6030834	ERS654390	217	1	2010	pre-PCV	PCV13	Niger	Central	Cerebrospinal fluid	S	S	S	S	R	S	R	S	S	S	2_44_0	S	neg	neg	neg	R	tetM1	yes	1
11658_1#32	2245STDY5605547	ERS355787	3081	1	2011	post-PCV	PCV13	The Gambia	Western	Venous Blood	S	S	S	R	R	R	S	S	S	S	2_44_0	S	neg	neg	neg	S	neg	No	1
11658_1#40	2245STDY5605560	ERS355800	618	1	2011	post-PCV	PCV13	The Gambia	Western	Cerebrospinal fluid	S	S	S	S	S	S	S	S	S	S	2_0_0	S	neg	neg	neg	S	neg	No	1
11658_1#42	2245STDY5605562	ERS355802	618	1	2011	post-PCV	PCV13	The Gambia	Western	Venous Blood	S	S	S	S	S	S	S	S	S	S	2_0_0	S	neg	neg	neg	S	tetM1	yes	1
11940_1#10	2245STDY5605563	ERS355803	618	1	2011	post-PCV	PCV13	The Gambia	Western	Venous Blood	S	S	S	S	R	S	S	S	S	S	2_0_0	S	neg	neg	neg	S	neg	No	1
14520_6#80	2245STDY5883917	ERS525132	1233	18C	2011	post-PCV	PCV7	The Gambia	Western	Venous Blood	S	S	S	S	S	S	I	S	S	S	23_2_0	S	neg	neg	neg	R	tetM1	yes	18C
11658_1#60	2245STDY5605588	ERS355828	2942	29	2011	pre-PCV	NVT	Benin	Central	CSF	S	S	S	S	R	S	R	S	S	S	12_6_gps34	Not available	neg	neg	neg	S	neg	No	other
14520_6#58	2245STDY5883895	ERS525102	303	1	2011	pre-PCV	PCV13	Benin	Central	CSF	S	S	S	S	S	S	I	S	S	S	2_44_0	S	neg	neg	neg	S	tetM1	yes	1
10395_5#14	2245STDY5524703	ERS242898	3404	5	2011	pre-PCV	PCV13	Senegal	Western	Cerebrospinal fluid	S	S	S	S	R	S	S	S	S	S	23_0_2	S	neg	neg	neg	S	neg	No	5
10395_5#16	2245STDY5524705	ERS242900	2447	14	2011	pre-PCV	PCV7	Senegal	Western	CSF	S	S	S	S	R	S	R	R	S	S	24_27_242	R	neg	neg	neg	R	tetM1	yes	14
10395_5#8	2245STDY5524697	ERS242892	3324	6A	2011	pre-PCV	PCV13	Senegal	Western	Cerebrospinal fluid	S	S	S	S	R	S	I	S	S	S	0_0_0	S	neg	neg	neg	R	tetM1	yes	6A
11658_1#30	2245STDY5605544	ERS355784	273	6B	2011	pre-PCV	PCV7	Senegal	Western	Cerebrospinal fluid	S	S	S	S	R	S	S	S	S	S	2_4_0	S	neg	neg	neg	R	neg	yes	6E(6B)
11658_1#54	2245STDY5605578	ERS355818	618	1	2009	pre-PCV	PCV13	Senegal	Western	Cerebrospinal fluid	S	S	S	R	R	S	S	S	S	S	2_0_0	S	neg	neg	neg	S	neg	No	1
11658_1#59	2245STDY5605587	ERS355827	3324	6A	2011	pre-PCV	PCV13	Senegal	Western	Cerebrospinal fluid	S	S	S	S	R	S	R	S	S	S	0_0_0	S	neg	neg	neg	R	tetM1	yes	6A
11658_1#62	2245STDY5605590	ERS355830	3339	5	2011	pre-PCV	PCV13	Senegal	Western	Cerebrospinal fluid	S	S	S	S	R	S	R	S	S	S	23_44_gps6	S	neg	neg	neg	R	tetM1	yes	5
11658_1#63	2245STDY5605591	ERS355831	63	14	2011	pre-PCV	PCV7	Senegal	Western	Cerebrospinal fluid	S	S	S	S	R	S	R	R	S	S	24_27_28	R	neg	neg	neg	R	tetM1	yes	14
11658_1#70	2245STDY5605601	ERS355841	280	9V	2011	pre-PCV	PCV7	Senegal	Western	Cerebrospinal fluid	S	S	S	S	R	S	R	S	S	S	2_4_23	S	neg	neg	neg	R	neg	yes	other
11791_1#26	2245STDY5605548	ERS355788	260	3	2011	pre-PCV	PCV13	Senegal	Western	Cerebrospinal fluid	S	R	S	S	R	S	R	S	S	S	62_0_53	S	cat1	neg	neg	S	tetM1	yes	other
11791_1#37	2245STDY5605592	ERS355832	3404	5	2011	pre-PCV	PCV13	Senegal	Western	Cerebrospinal fluid	S	S	S	S	R	S	S	S	S	S	23_0_2	S	neg	neg	neg	S	neg	No	5
11893_8#10	2245STDY5605545	ERS355785	3329	35D	2011	pre-PCV	NVT	Senegal	Western	Cerebrospinal fluid	S	R	S	S	S	S	S	S	S	S	0_0_2	S	neg	neg	neg	S	neg	No	other
14520_6#49	2245STDY5883886	ERS525082	205	4	2011	pre-PCV	PCV7	Senegal	Western	CSF	S	R	S	S	S	S	S	S	S	S	0_0_3	S	neg	neg	neg	S	neg	No	other
14520_6#78	2245STDY5883915	ERS525130	3324	6A	2011	pre-PCV	PCV13	Senegal	Western	CSF	S	S	S	S	S	S	R	S	S	S	0_0_0	S	neg	neg	neg	R	tetM1	yes	6A
14520_6#88	2245STDY5883925	ERS525143	63	14	2011	pre-PCV	PCV7	Senegal	Western	Cerebrospinal fluid	S	S	S	S	S	S	I	S	S	S	24_27_28	R	neg	neg	neg	R	tetM1	yes	14
14520_6#93	2245STDY5883930	ERS525155	989	12F	2011	pre-PCV	NVT	Senegal	Western	CSF	S	S	S	S	S	S	R	S	S	S	12_4_3	S	neg	neg	neg	S	tetM1	yes	12F
14520_7#80	2245STDY5884013	ERS525227	6844	19F	2011	pre-PCV	PCV7	Senegal	Western	CSF	S	S	S	S	R	S	I	S	S	S	23_4_2	S	neg	neg	neg	R	tetM1	yes	19F
14520_7#83	2245STDY5884016	ERS525230	3544	7F	2011	pre-PCV	PCV13	Senegal	Western	CSF	S	S	S	S	I	S	R	R	S	S	2_0_2	S	neg	neg	neg	S	neg	No	7F
10395_5#35	2245STDY5524724	ERS242919	4194	19F	2011	pre-PCV	PCV7	Ghana	Central	Venous blood	S	S	S	S	R	S	I	R	S	S	7_141_242	R	neg	neg	neg	R	tetM1	yes	19F
10395_5#53	2245STDY5524742	ERS242937	4187	12F	2011	pre-PCV	NVT	Ghana	Central	Venous blood	S	R	S	S	R	S	R	S	S	S	12_4_3	S	cat1	neg	neg	S	tetM1	yes	12F
11658_1#67	2245STDY5605598	ERS355838	4103	9L/9N	2011	pre-PCV	NVT	Ghana	Central	CSF	S	S	S	S	I	S	R	S	S	S	gps66_0_gps34	Not available	neg	neg	neg	S	tetM1	yes	other
14520_6#59	2245STDY5883896	ERS525104	63	14	2011	pre-PCV	PCV7	Ghana	Central	CSF	S	S	S	S	S	S	R	S	S	S	24_27_NEW	Not available	neg	neg	neg	R	tetM1	yes	14
14520_6#60	2245STDY5883897	ERS525106	4187	12F	2011	pre-PCV	NVT	Ghana	Central	Venous blood	S	S	S	S	S	S	R	S	S	S	12_4_3	S	cat1	neg	neg	S	tetM1	yes	12F
14520_6#61	2245STDY5883898	ERS525108	303	1	2011	pre-PCV	PCV13	Ghana	Central	Venous blood	S	S	S	S	S	S	R	S	S	S	2_44_0	S	neg	neg	neg	S	tetM1	yes	1
14520_6#62	2245STDY5883899	ERS525110	12239	14	2011	pre-PCV	PCV7	Ghana	Central	Venous blood	S	R	S	S	S	S	S	R	R	S	24_27_91	Not available	neg	neg	neg	R	tetM1	yes	14
14520_6#65	2245STDY5883902	ERS525116	12240	38	2011	pre-PCV	NVT	Ghana	Central	CSF	S	S	S	S	S	S	R	S	S	S	2_0_53	S	neg	neg	neg	R	tetM1	yes	other
14520_6#69	2245STDY5883906	ERS525121	3544	7F	2011	pre-PCV	PCV13	Ghana	Central	CSF	S	S	S	S	I	S	S	S	S	S	2_0_2	S	neg	neg	neg	S	neg	No	7F
14520_6#84	2245STDY5883921	ERS525136	63	14	2011	pre-PCV	PCV7	Ghana	Central	CSF	S	S	S	S	S	S	R	S	S	S	24_27_NEW	Not available	neg	neg	neg	R	tetM1	yes	14
14520_6#87	2245STDY5883924	ERS525140	802	23F	2011	pre-PCV	PCV7	Ghana	Central	CSF	S	R	S	S	S	S	R	S	S	S	37_4_2	S	cat1	neg	neg	R	tetM1	yes	23F
14520_7#2	2245STDY5883935	ERS525141	2942	29	2011	pre-PCV	NVT	Ghana	Central	CSF	S	S	S	S	S	S	I	S	S	S	12_6_gps34	Not available	neg	neg	neg	S	neg	No	other
14520_7#9	2245STDY5883942	ERS525153	1233	18C	2011	pre-PCV	PCV7	Ghana	Central	CSF	S	S	S	S	S	S	S	S	S	S	23_2_0	S	neg	neg	neg	R	tetM1	yes	18C
10395_5#20	2245STDY5524709	ERS242904	9931	23B	2011	pre-PCV	NVT	Togo	Central	Cerebrospinal fluid	S	S	S	S	R	S	I	S	S	S	0_2_53	S	neg	neg	neg	R	neg	yes	other
10395_5#32	2245STDY5524721	ERS242916	4194	19F	2011	pre-PCV	PCV7	Togo	Central	Cerebrospinal fluid	S	S	S	S	R	S	I	R	S	S	7_141_242	R	neg	neg	neg	R	tetM1	yes	19F
10395_5#33	2245STDY5524722	ERS242917	63	14	2011	pre-PCV	PCV7	Togo	Central	Cerebrospinal fluid	S	S	S	S	R	S	I	R	S	S	24_27_gps2	R	neg	neg	neg	R	tetM1	yes	14
10395_5#41	2245STDY5524730	ERS242925	5547	6A	2011	pre-PCV	PCV13	Togo	Central	Cerebrospinal fluid	S	S	S	S	R	S	R	R	S	S	0_gps14_gps4	R	neg	neg	neg	S	tetM1	yes	6A
10395_5#56	2245STDY5524745	ERS242940	9914	6A	2011	pre-PCV	PCV13	Togo	Central	Cerebrospinal fluid	S	S	S	S	R	S	R	R	S	S	0_gps14_gps4	R	neg	neg	neg	S	tetM1	yes	6A
14520_6#51	2245STDY5883888	ERS525087	63	14	2011	post-PCV	PCV7	Togo	Central	CSF	S	S	S	S	R	S	I	R	S	S	24_27_gps2	R	neg	neg	neg	R	tetM1	yes	14
14520_7#3	2245STDY5883936	ERS525142	4194	19F	2011	post-PCV	PCV7	Togo	Central	CSF	S	S	S	S	R	S	R	R	S	S	7_141_gps166	R	neg	neg	neg	R	tetM1	yes	19F
14520_7#4	2245STDY5883937	ERS525144	5547	6A	2011	post-PCV	PCV13	Togo	Central	CSF	S	S	S	S	R	S	S	S	S	S	0_gps14_gps4	R	neg	neg	neg	S	tetM1	yes	6A
11658_1#66	2245STDY5605597	ERS355837	217	1	2011	pre-PCV	PCV13	Niger	Central	CSF	S	R	S	S	S	S	R	S	S	S	2_44_0	S	cat1	neg	neg	S	tetM1	yes	1
11658_1#68	2245STDY5605599	ERS355839	8052	6B	2011	pre-PCV	PCV7	Niger	Central	CSF	S	R	S	S	R	S	R	S	S	S	2_4_0	S	cat1	neg	neg	R	tetM1	yes	6E(6B)
11658_1#69	2245STDY5605600	ERS355840	217	1	2011	pre-PCV	PCV13	Niger	Central	Cerebrospinal fluid	S	S	S	S	R	S	R	S	S	S	2_44_0	S	neg	neg	neg	R	tetM1	yes	1
14520_7#84	2245STDY5884017	ERS525231	217	1	2011	pre-PCV	PCV13	Niger	Central	CSF	S	R	S	S	R	S	I	S	S	S	2_44_0	S	neg	neg	neg	S	neg	No	1
14520_6#48	2245STDY5883885	ERS525080	10810	19F	2011	pre-PCV	PCV7	Niger	Central	CSF	S	S	S	S	S	S	R	S	S	S	12_0_194	S	neg	neg	neg	R	tetM1	yes	19F
14520_6#71	2245STDY5883908	ERS525123	12725	19F	2011	pre-PCV	PCV7	Niger	Central	CSF	S	S	S	S	S	S	R	S	S	S	7_141_242	R	neg	neg	neg	R	tetM1	yes	19F
14520_7#1	2245STDY5883934	ERS525139	217	1	2011	pre-PCV	PCV13	Niger	Central	CSF	S	S	S	S	S	S	R	S	S	S	2_44_0	S	neg	neg	neg	R	tetM1	yes	1
14520_6#74	2245STDY5883911	ERS525126	12726	13	2011	pre-PCV	NVT	Cameroon	Eastern	CSF	S	S	S	S	S	S	S	S	S	S	2_0_21	Not available	neg	neg	neg	R	neg	yes	other
14520_6#75	2245STDY5883912	ERS525127	5521	10A	2011	pre-PCV	NVT	Cameroon	Eastern	CSF	S	S	S	S	S	S	S	S	S	S	2_0_0	S	neg	neg	neg	R	neg	yes	other
10395_5#51	2245STDY5524740	ERS242935	9534	23F	2012	post-PCV	PCV7	Benin	Central	CSF	S	S	S	S	I	S	R	S	S	I	37_4_2	S	neg	neg	neg	S	tetM1	yes	23F
14520_6#50	2245STDY5883887	ERS525084	172	35B	2012	post-PCV	NVT	Benin	Central	CSF	S	S	S	S	S	S	I	R	S	S	7_1_gps128	R	neg	neg	neg	S	tetM1	yes	other
10395_5#36	2245STDY5524725	ERS242920	9905	23F	2012	pre-PCV	PCV7	Senegal	Western	Cerebrospinal fluid	S	R	S	S	R	S	R	R	I	R	15_12_18	R	cat1	ermB1	neg	R	tetM1	yes	23F
10395_5#6	2245STDY5524695	ERS242890	3324	6A	2012	pre-PCV	PCV13	Senegal	Western	Pleural fluid	S	S	S	S	R	S	R	S	S	S	0_0_0	S	neg	neg	neg	R	tetM1	yes	6A
10395_5#64	2245STDY5524753	ERS242948	2174	19A	2012	pre-PCV	PCV13	Senegal	Western	Pleural fluid	S	R	S	S	S	S	R	R	S	S	12_2_104	S	neg	neg	neg	R	tetM1	yes	other
11658_1#64	2245STDY5605593	ERS355833	2208	24	2012	pre-PCV	NVT	Senegal	Western	Cerebrospinal fluid	S	S	S	S	R	S	S	S	S	S	37_4_gps8	Not available	neg	neg	neg	R	neg	yes	24
14520_6#47	2245STDY5883884	ERS525078	280	9V	2012	pre-PCV	PCV7	Senegal	Western	CSF	S	S	S	S	S	S	S	S	S	S	2_4_23	S	neg	neg	neg	R	neg	yes	other
14520_6#53	2245STDY5883890	ERS525091	63	14	2012	pre-PCV	PCV7	Senegal	Western	Pleural fluid	S	S	S	S	R	R	R	R	S	S	24_27_28	R	neg	neg	neg	R	tetM1	yes	14
14520_6#54	2245STDY5883891	ERS525093	63	14	2012	pre-PCV	PCV7	Senegal	Western	CSF	S	S	S	S	S	S	R	S	S	S	24_27_28	R	neg	neg	neg	R	tetM1	yes	14
14520_6#55	2245STDY5883892	ERS525095	1526	23F	2012	pre-PCV	PCV7	Senegal	Western	CSF	S	S	S	S	R	R	R	R	S	S	0_1_1	R	neg	neg	neg	R	tetM1	yes	23F
14520_6#63	2245STDY5883900	ERS525112	3081	1	2012	pre-PCV	PCV13	Senegal	Western	Pus	S	S	S	S	S	S	S	S	S	S	2_44_0	S	neg	neg	neg	S	neg	No	1
14520_6#73	2245STDY5883910	ERS525125	3081	1	2012	pre-PCV	PCV13	Senegal	Western	CSF	S	S	S	S	S	S	S	S	S	S	2_44_0	S	neg	neg	neg	S	neg	No	1
14520_6#77	2245STDY5883914	ERS525129	989	12F	2012	pre-PCV	NVT	Senegal	Western	CSF	S	S	S	S	S	S	R	S	S	S	12_4_3	S	neg	neg	neg	S	tetM1	yes	12F
14520_6#89	2245STDY5883926	ERS525145	172	15B/15C	2012	pre-PCV	NVT	Senegal	Western	CSF	S	S	S	S	R	S	S	S	S	S	24_1_0	S	neg	neg	neg	R	neg	yes	15B/15C
14520_7#79	2245STDY5884012	ERS525226	3081	1	2012	pre-PCV	PCV13	Senegal	Western	Venous Blood	S	S	S	S	R	R	S	S	S	S	2_44_0	S	neg	neg	neg	S	neg	No	1
14520_7#85	2245STDY5884018	ERS525232	2160	23F	2012	pre-PCV	PCV7	Senegal	Western	CSF	S	S	S	S	S	S	S	S	S	S	0_2_53	S	neg	neg	neg	S	neg	No	23F
14520_6#79	2245STDY5883916	ERS525131	217	1	2012	post-PCV	PCV13	Togo	Central	CSF	S	S	S	S	S	S	S	S	S	S	2_44_0	S	neg	neg	neg	S	tetM1	yes	1
19183_3#45	2245STDY6106987	ERS745545	5547	6A	2012	pre-PCV	PCV13	Togo	Central	Cerebrospinal fluid	S	S	S	S	R	S	R	R	S	S	0_gps14_gps4	R	neg	neg	neg	S	tetM1	yes	6A
19183_3#80	2245STDY6107022	ERS745580	5542	15B/15C	2012	pre-PCV	NVT	Togo	Central	Cerebrospinal fluid	S	S	S	S	R	S	R	S	S	S	12_0_3	S	neg	neg	neg	S	tetM1	yes	15B/15C
19183_3#88	2245STDY6107030	ERS745588	5542	15B/15C	2012	pre-PCV	NVT	Togo	Central	Cerebrospinal fluid	S	S	S	S	R	S	R	R	S	R	12_0_3	S	neg	neg	neg	S	tetM1	yes	15B/15C
10395_5#38	2245STDY5524727	ERS242922	9509	10A	2012	pre-PCV	NVT	Niger	Central	Cerebrospinal fluid	S	S	S	S	R	S	R	R	S	S	0_2_104	S	neg	neg	neg	R	tetM1	yes	other
10395_5#40	2245STDY5524729	ERS242924	361	6A	2012	pre-PCV	PCV13	Niger	Central	Cerebrospinal fluid	S	S	S	S	R	S	R	S	S	S	0_4_gps3	S	neg	neg	neg	R	tetM1	yes	6A
10395_5#54	2245STDY5524743	ERS242938	9498	23F	2012	pre-PCV	PCV7	Niger	Central	Cerebrospinal fluid	S	R	S	S	R	S	S	R	S	S	0_1_21	R	cat1	neg	neg	S	tetM1	yes	23F
10395_5#62	2245STDY5524751	ERS242946	217	1	2012	pre-PCV	PCV13	Niger	Central	Cerebrospinal fluid	S	R	S	S	I	S	S	S	S	S	2_44_0	S	neg	neg	neg	S	neg	No	1
10395_5#63	2245STDY5524752	ERS242947	4194	19F	2012	pre-PCV	PCV7	Niger	Central	Cerebrospinal fluid	S	S	S	S	R	S	I	R	S	S	7_141_242	R	neg	neg	neg	R	tetM1	yes	19F
14520_6#46	2245STDY5883883	ERS525076	9500	6B	2012	pre-PCV	PCV7	Niger	Central	Cerebrospinal fluid	S	S	S	S	R	S	S	S	S	S	0_4_0	S	neg	neg	neg	R	neg	yes	6E(6B)
14520_7#86	2245STDY5884019	ERS525233	1348	6B	2012	pre-PCV	PCV7	Niger	Central	CSF	S	S	S	S	R	S	S	S	S	S	0_4_21	S	neg	neg	neg	R	neg	yes	6E(6B)
20402_4#44	2245STDY6443475	ERS1222277	63	14	2012	pre-PCV	PCV7	Niger	Central	Cerebrospinal fluid	S	S	S	S	R	S	R	R	S	S	24_27_28	R	neg	neg	neg	S	tetM1	yes	14
14520_6#76	2245STDY5883913	ERS525128	10812	12B	2012	pre-PCV	NVT	Niger	Central	CSF	S	S	S	S	S	S	S	S	S	S	0_2_53	S	neg	neg	neg	S	neg	No	other
14520_7#81	2245STDY5884014	ERS525228	303	1	2012	pre-PCV	PCV13	Niger	Central	CSF	S	S	S	S	R	S	R	S	S	S	2_44_0	S	neg	neg	neg	R	tetM1	yes	1
10395_5#34	2245STDY5524723	ERS242918	63	14	2012	post-PCV	PCV7	Cameroon	Eastern	Cerebrospinal fluid	S	S	S	S	R	S	S	R	S	S	24_27_28	R	neg	neg	neg	R	tetM1	yes	14
10395_5#37	2245STDY5524726	ERS242921	202	19A	2012	post-PCV	PCV13	Cameroon	Eastern	Cerebrospinal fluid	S	S	S	S	R	S	R	S	S	S	0_0_0	S	neg	neg	neg	R	tetM1	yes	other
10395_5#39	2245STDY5524728	ERS242923	9488	35D	2012	post-PCV	NVT	Cameroon	Eastern	Cerebrospinal fluid	S	S	S	S	R	S	S	R	S	S	7_1_77	R	neg	neg	neg	S	neg	yes	other
10395_5#46	2245STDY5524735	ERS242930	3207	6B	2012	post-PCV	PCV7	Cameroon	Eastern	Cerebrospinal fluid	S	S	S	S	R	S	R	S	S	S	0_gps26_gps25	R	cat1	neg	neg	R	tetM1	yes	6E(6B)
10395_5#47	2245STDY5524736	ERS242931	3207	6B	2012	post-PCV	PCV7	Cameroon	Eastern	Cerebrospinal fluid	S	S	S	S	R	S	I	R	S	S	0_gps26_gps25	R	neg	neg	neg	R	tetM1	yes	other
10395_5#52	2245STDY5524741	ERS242936	63	14	2012	post-PCV	PCV7	Cameroon	Eastern	Cerebrospinal fluid	S	S	S	S	R	S	R	S	S	S	24_27_gps5	R	neg	neg	neg	R	tetM1	yes	14
10395_5#55	2245STDY5524744	ERS242939	9490	17F	2012	post-PCV	NVT	Cameroon	Eastern	Cerebrospinal fluid	S	S	S	S	R	S	S	S	S	S	1_0_2	S	neg	neg	neg	R	neg	yes	other
10395_5#60	2245STDY5524749	ERS242944	9489	6A	2012	post-PCV	PCV13	Cameroon	Eastern	Cerebrospinal fluid	S	R	S	S	R	S	R	S	S	I	12_gps15_293	S	neg	neg	neg	R	tetM1	yes	6A
10395_5#65	2245STDY5524754	ERS242949	63	14	2012	post-PCV	PCV7	Cameroon	Eastern	Cerebrospinal fluid	S	S	S	S	R	S	R	R	S	S	24_27_gps5	R	neg	neg	neg	R	tetM1	yes	14
19183_3#79	2245STDY6107021	ERS745579	3207	6B	2012	post-PCV	PCV7	Cameroon	Eastern	Cerebrospinal fluid	S	S	S	S	R	S	S	S	S	S	0_gps26_gps25	R	cat1	neg	neg	R	tetM1	yes	6E(6B)
10395_5#45	2245STDY5524734	ERS242929	172	23B	2013	post-PCV	NVT	Ghana	Central	CSF	S	S	S	S	R	S	R	R	S	S	7_1_gps128	R	neg	neg	neg	R	tetM1	yes	other
10395_5#50	2245STDY5524739	ERS242934	9929	12F	2013	post-PCV	NVT	Ghana	Central	CSF	S	R	S	S	R	S	S	S	S	S	12_4_3	S	cat1	neg	neg	S	tetM1	yes	12F
10395_5#59	2245STDY5524748	ERS242943	9929	12F	2013	post-PCV	NVT	Ghana	Central	CSF	S	R	S	S	R	S	R	S	S	S	12_4_3	S	cat1	neg	neg	S	tetM1	yes	12F
10395_5#66	2245STDY5524755	ERS242950	2208	24	2013	post-PCV	NVT	Ghana	Central	CSF	S	S	S	S	R	S	S	R	S	S	37_4_gps8	Not available	neg	neg	neg	R	neg	yes	24
14520_6#57	2245STDY5883894	ERS525100	63	14	2013	post-PCV	PCV7	Ghana	Central	CSF	S	S	S	S	S	S	R	S	S	S	24_27_gps2	R	neg	neg	neg	R	tetM1	yes	14
14520_6#86	2245STDY5883923	ERS525138	63	14	2013	post-PCV	PCV7	Ghana	Central	Blood	S	S	S	S	S	S	S	S	S	R	24_27_gps5	R	neg	neg	neg	R	tetM1	yes	14
14520_6#92	2245STDY5883929	ERS525152	172	23F	2013	post-PCV	PCV7	Ghana	Central	Blood	S	S	S	S	S	S	S	S	S	S	NEW_1_8	Not available	neg	neg	neg	R	neg	yes	23F
14520_6#94	2245STDY5883931	ERS525157	303	1	2013	post-PCV	PCV13	Ghana	Central	Blood	S	S	S	S	S	S	R	S	S	S	2_44_NEW	Not available	neg	neg	neg	S	tetM1	yes	1
14520_7#8	2245STDY5883941	ERS525151	2208	24	2013	post-PCV	NVT	Ghana	Central	CSF	S	S	S	S	S	S	S	S	S	S	37_4_gps8	Not available	neg	neg	neg	R	neg	yes	24
14520_6#67	2245STDY5883904	ERS525119	289	5	2013	post-PCV	PCV13	Cameroon	Eastern	CSF	S	R	S	S	S	S	R	S	S	S	23_0_2	S	cat1	neg	neg	R	tetM1	yes	5
14520_6#68	2245STDY5883905	ERS525120	12241	7F	2013	post-PCV	PCV13	Cameroon	Eastern	CSF	S	S	S	S	S	S	S	S	S	S	2_0_2	S	neg	neg	neg	S	neg	No	7F
14520_6#90	2245STDY5883927	ERS525147	289	5	2013	post-PCV	PCV13	Cameroon	Eastern	CSF	S	R	S	S	S	S	I	S	S	S	23_0_2	S	cat1	neg	neg	R	tetM1	yes	5
14520_6#91	2245STDY5883928	ERS525150	802	23F	2013	post-PCV	PCV7	Cameroon	Eastern	CSF	S	S	S	S	S	S	R	S	S	S	37_4_2	S	neg	neg	neg	R	tetM1	yes	23F
14520_6#95	2245STDY5883932	ERS525159	802	23F	2013	post-PCV	PCV7	Cameroon	Eastern	CSF	S	S	S	S	S	S	R	S	S	S	37_4_2	S	neg	neg	neg	R	tetM1	yes	23F
21523_1#54	2245STDY6592475	ERS1813523	989	12F	2013	post-PCV	NVT	Cameroon	Eastern	CSF	S	R	S	S	S	S	R	S	S	S	12_4_3	S	cat1	neg	neg	R	tetM1	yes	12F
19646_1#149	2245STDY6107464	ERS811848	12388	22F	2015	post-PCV	NVT	Cameroon	Eastern	CSF	S	S	S	S	S	S	S	S	S	S	2_4_gps96	Not available	neg	neg	neg	S	neg	No	other
19646_1#161	2245STDY6107476	ERS811873	289	5	2015	post-PCV	PCV13	Cameroon	Eastern	CSF	S	S	S	S	S	S	S	S	S	S	23_0_2	S	neg	neg	neg	R	neg	yes	5
19646_1#167	2245STDY6107482	ERS811883	8949	16F	2015	post-PCV	NVT	Cameroon	Eastern	CSF	S	S	S	S	S	S	S	S	S	S	gps42_gps94_gps34	S	neg	neg	neg	R	tetM1	yes	other
21485_1#144	2245STDY6592396	ERS1813445	289	5	2015	post-PCV	PCV13	Cameroon	Eastern	CSF	S	S	S	S	S	S	S	S	S	S	23_0_2	S	neg	neg	neg	R	neg	yes	5
21485_1#151	2245STDY6592404	ERS1813453	10608~	33F	2015	post-PCV	NVT	Cameroon	Eastern	CSF	S	S	S	S	S	S	S	S	S	S	2_6_2	S	neg	neg	neg	R	neg	yes	other
21485_1#152	2245STDY6592405	ERS1813454	10161	15B/15C	2015	post-PCV	NVT	Cameroon	Eastern	CSF	S	S	S	S	S	S	S	S	S	S	7_8_9	R	neg	neg	mef1	S	tetM1	yes	15B/15C
21485_1#160	2245STDY6592414	ERS1813463	989	12F	2015	post-PCV	NVT	Cameroon	Eastern	CSF	S	S	S	S	S	S	S	S	S	S	12_4_gps25	Not available	cat1	neg	neg	S	tetM1	yes	12F
21485_1#161	2245STDY6592415	ERS1813464	9498	15B/15C	2015	post-PCV	NVT	Cameroon	Eastern	CSF	S	S	S	S	S	S	S	S	S	S	0_1_21	R	cat1	neg	neg	S	tetM1	yes	15B/15C
21523_1#128	2245STDY6592550	ERS1813597	1778	34	2015	post-PCV	NVT	Cameroon	Eastern	CSF	S	S	S	S	S	S	S	S	S	S	2_2_0	S	neg	neg	neg	S	tetM1	yes	other
21523_1#32	2245STDY6592453	ERS1813500	10608~	33F	2015	post-PCV	NVT	Cameroon	Eastern	CSF	S	S	S	S	S	S	S	S	S	S	2_6_2	S	neg	neg	neg	R	neg	yes	other
21523_1#1	2245STDY6592421	ERS1813470	910	15B/15C	2016	post-PCV	NVT	Senegal	Western	CSF	S	S	S	S	S	S	S	S	S	S	2_0_gps34	S	neg	neg	neg	R	tetM1	yes	15B/15C
21523_1#129	2245STDY6592551	ERS1813598	11645	18C	2016	post-PCV	PCV7	Senegal	Western	CSF	S	S	S	S	S	S	S	S	S	S	23_2_0	S	neg	neg	neg	R	tetM1	yes	18C
21485_1#153	2245STDY6592406	ERS1813455	11645	18C	2016	post-PCV	PCV7	Cameroon	Eastern	CSF	S	S	S	S	S	S	S	S	S	S	23_2_0	S	neg	neg	neg	R	tetM1	yes	18C
20402_4#112	2245STDY6443547	ERS1222348	3404	5	2009	pre-PCV	PCV13	Senegal	Western	Cerebrospinal fluid	S	S	S	S	R	S	S	S	S	S	23_0_2	S	neg	neg	neg	R	neg	yes	5
20402_4#113	2245STDY6443549	ERS1222350	3404	5	2009	pre-PCV	PCV13	Senegal	Western		S	S	S	S	R	S	S	S	S	S	23_0_2	S	neg	neg	neg	S	neg	No	5
20402_4#142	2245STDY6443580	ERS1222381	3544	7F	2009	pre-PCV	PCV13	Senegal	Western	Cerebrospinal fluid	S	S	S	S	I	S	S	S	S	S	2_0_2	S	neg	neg	neg	S	neg	No	7F
20402_4#107	2245STDY6443542	ERS1222343	74	2		Unknown	NVT	DRC Congo	Eastern	Cerebrospinal fluid	S	S	S	S	S	S	S	S	S	S	50_0_2	S	neg	neg	neg	S	neg	No	other
15873_3#23	2245STDY6030846	ERS654402	217	1		Unknown	PCV13	Niger	Central	Cerebrospinal fluid	S	R	S	S	S	I	R	S	I	S	2_44_0	S	neg	neg	neg	R	tetM1	yes	1
20402_4#109	2245STDY6443544	ERS1222345	3804	11C		Unknown	NVT	Niger	Central	Cerebrospinal fluid	S	S	S	S	R	S	I	S	S	S	1_0_187	S	neg	neg	neg	R	tetM1	yes	other
